# Supplementary material for: Disruption of the Physical Interaction Between Carbonic Anhydrase IX and the Monocarboxylate Transporter 4 Impacts Lactate Transport in Breast Cancer Cells
Source: Int J Mol Sci. 2024 Nov 8;25(22):11994. doi: 10.3390/ijms252211994 (PMC11593560; doi:10.3390/ijms252211994)
Supplement: Supplementary file 1 [file ijms-25-11994-s001.zip]

Archive with 1 entries (1 files):
- ijms-3279299-supplementary.pdf
